# Supplementary material for: Insect-Mediated Pollination of Strawberries in an Urban Environment
Source: Insects. 2023 Nov 14;14(11):877. doi: 10.3390/insects14110877 (PMC10671972; doi:10.3390/insects14110877)
Supplement: Supplementary file 1 [file insects-14-00877-s001.zip]

Archive with 1 entries (1 files):
- insects-2654830-supplementary.pdf
